# Supplementary material for: CT radiomics based model for differentiating malignant and benign small (≤20mm) solid pulmonary nodules
Source: Front Oncol. 2025 Feb 13;15:1502932. doi: 10.3389/fonc.2025.1502932 (PMC11864964; doi:10.3389/fonc.2025.1502932)
Supplement: Supplementary Figure 1 — (A) The coefficients for each individual feature and (B) combined sequence mean square errors. [file DataSheet1.csv]

Number	1	2	3	4	5	6	7	8	9	10	11	12	13	14	15	16	17	18	19	20	21	22	23	24	25	26	27	28	29	30	31	32	33	34	35	36	37	38	39	40	41	42	43	44	45	46	47	48	49
Features	InterquartileRange	Skewness	Uniformity	Median	Energy	RobustMeanAbsoluteDeviation	MeanAbsoluteDeviation	TotalEnergy	Maximum	RootMeanSquared	90Percentile	Minimum	Entropy	Range	Variance	10Percentile	Kurtosis	Mean	VoxelVolume	Maximum3DDiameter	MeshVolume	MajorAxisLength	Sphericity	LeastAxisLength	Elongation	SurfaceVolumeRatio	Maximum2DDiameterSlice	Flatness	SurfaceArea	MinorAxisLength	Maximum2DDiameterColumn	Maximum2DDiameterRow	JointAverage	SumAverage	JointEntropy	ClusterShade	MaximumProbability	Idmn	JointEnergy	Contrast	DifferenceEntropy	InverseVariance	DifferenceVariance	Idn	Idm	Correlation	Autocorrelation	SumEntropy	MCC
	firstorder	firstorder	firstorder	firstorder	firstorder	firstorder	firstorder	firstorder	firstorder	firstorder	firstorder	firstorder	firstorder	firstorder	firstorder	firstorder	firstorder	firstorder	shape	shape	shape	shape	shape	shape	shape	shape	shape	shape	shape	shape	shape	shape	glcm	glcm	glcm	glcm	glcm	glcm	glcm	glcm	glcm	glcm	glcm	glcm	glcm	glcm	glcm	glcm	glcm
	original	original	original	original	original	original	original	original	original	original	original	original	original	original	original	original	original	original	original	original	original	original	original	original	original	original	original	original	original	original	original	original	original	original	original	original	original	original	original	original	original	original	original	original	original	original	original	original	original
[truncated: 1,360 more columns]
